# Supplementary material for: PTSD and Partial PTSD among First Responders One and Five Years after the Paris Terror Attacks in November 2015
Source: Int J Environ Res Public Health. 2023 Feb 25;20(5):4160. doi: 10.3390/ijerph20054160 (PMC10001642; doi:10.3390/ijerph20054160)
Supplement: Supplementary file 1 [file ijerph-20-04160-s001.zip]

Archive with 1 entries (1 files):
- ijerph-2219965-supplementary.pdf
